# Supplementary material for: BioASQ Synergy: a dialogue between question-answering systems and biomedical experts for promoting COVID-19 research
Source: J Am Med Inform Assoc. 2024 Aug 24;31(11):2689–98. doi: 10.1093/jamia/ocae232 (PMC11491595; doi:10.1093/jamia/ocae232)
Supplement: ocae232_Supplementary_Data [file ocae232_supplementary_data.zip]

Archive with 2 entries (1 files):
- ocae232_Supplementary_Data/
- ocae232_Supplementary_Data/BioASQ_Synergy_JAMIA.tex
